# Supplementary material for: A Novel Method for Primary Blood Cell Culturing and Selection in Drosophila melanogaster
Source: Cells. 2022 Dec 21;12(1):24. doi: 10.3390/cells12010024 (PMC9818912; doi:10.3390/cells12010024)
Supplement: Supplementary file 1 [file cells-12-00024-s001.zip]

Archive with 3 entries (3 files):
- ME, hopTum wasp eggs(B).mp4
- ME_vasp egg rovid(A).mp4
- sup_figures 1 and 2 Sutus paper proof.pdf
